# Supplementary material for: Risk of Pharmacological or Hospital Treatment for Depression in Patients with Colorectal Cancer–Associations with Pre-Cancer Lifestyle, Comorbidity and Clinical Factors
Source: Cancers (Basel). 2021 Apr 20;13(8):1979. doi: 10.3390/cancers13081979 (PMC8073925; doi:10.3390/cancers13081979)
Supplement: Supplementary file 1 [file cancers-13-01979-s001.zip]

Archive with 1 entries (1 files):
- cancers-1176590-supplementary.pdf
